# Supplementary material for: MRI-Based Radiomics to Differentiate between Benign and Malignant Parotid Tumors With External Validation
Source: Front Oncol. 2021 Apr 27;11:656918. doi: 10.3389/fonc.2021.656918 (PMC8111169; doi:10.3389/fonc.2021.656918)
Supplement: Supplementary file 1 [file DataSheet_1.xlsx]

## Sheet: TrainingSet
Patient n°	WarthinVersusMalignant	BenignVersusWarthin	BenignVersusMalignant	Contrast Enhancement	Margins	medianADC	skewnessADC	meanADC	EntropyADC	Energy ADC	KurtosisADC	IQRADC	P25ADC	P75ADC	MeanT2	VarianceT2	SkewnessT2	KurtosisT2	MedianT2	MinT2	P10T2	P90T2	MaxT2	ModeT2	IQRT2	RangeT2	MeanAbsoluteDeviationT2	RobustMeanAbsoluteDeviationT2	MedianAbsoluteDeviationT2	CoefficientOfVariationT2	QuartileCoefficientOfDispersionT2	EntropyT2	UniformityT2	MaximumHistogramGradientT2	MaximumHistogramGradientGL	MinimumHistogramGradient	MinimumHistogramGradientGL	Volume	ApproximateVolume	SurfaceArea	SurfaceToVolumeRatio	Compactness1	Compactness2	SphericalDisproportion	Sphericity	Asphericity	CentreOfMassShift	Maximum3DDiameter	MajorAxisLength
1	2		2	3	regular	1182	1.07321	1261.38	4.52282	0.0535975	3.99623	401.25	1034	1435.25	10.5956	11.1437	1.33109	5.17832	10	1	7	14	32	10	3	31	2.34501	1.56939	2.32642	0.315056	0.142857	3.60348	0.106528	222	8	-260	13	45842.8	45935.1	12870.8	0.28076	0.0177128	0.111475	2.07782	0.481274	1.07782	0.688836	107.351	96.9824
2	1	2		3	regular	1229	0.843674	1297.56	4.88541	0.0413688	3.7611	485	1017	1502	12.2916	29.4225	0.371894	-0.00276038	12	1	6	1	32	11	7	31	4.34531	3.06463	4.31362	0.441297	0.28	4.42164	0.0541295	12.5	10	-12.5	12	5842.73	5871.61	2137.25	0.365796	0.0333625	0.395475	1.36237	0.734018	0.362365	0.634338	34.2379	29.3567
3	2		2	2	irregular	1176	0.376646	1195.68	4.18614	0.0711738	3.72379	264	1054	1318	14.5196	21.3932	0.384338	0.689556	14	1	9	20	32	13	5	31	3.62609	2.61258	3.60574	0.318555	0.172414	4.20106	0.0649742	9	12	-5	17	3175.03	3193.5	1442.52	0.454333	0.0326957	0.379824	1.38083	0.724204	0.380827	0.192693	26.339	21.6977
4		1	1	1	regular	2320	-1.75757	2270.59	4.18687	0.0729325	6.55202	241.75	2212	2453.75	16.4095	32.9906	-0.193654	-0.0356836	17	1	8	23	32	20	7	31	4.54245	3.35353	4.49497	0.350024	0.212121	4.46884	0.0544936	7	15	-10.5	21	3142.89	3169.61	1462.48	0.465331	0.0317042	0.357139	1.40947	0.709489	0.409465	0.203698	24.1694	20.1022
5	1	2		2	regular	918	0.934423	942.761	3.38513	0.114619	3.77752	186	834	1020	15.5462	25.9058	-0.458026	-0.139037	17	1	8	21	32	18	7	31	4.11775	2.99549	4.02851	0.327397	0.225806	4.27657	0.062407	23	17	-23	21	7198.37	7230.76	2506.09	0.348147	0.0323716	0.372333	1.39003	0.719411	0.390026	0.704582	38.5538	33.9222
6	2		2	2	regular	1847	-0.227033	1789.41	4.64059	0.0426214	1.8208	676.75	1446.75	2123.5	17.875	57.8951	-0.370064	-0.654538	18	1	7	27	32	18	12	31	6.08482	4.83854	6.05357	0.425672	0.371429	4.28915	0.0605867	4	17	-2	1	484.312	498.526	413.476	0.853739	0.0324994	0.375277	1.38638	0.721302	0.386381	0.13796	14.6944	11.7681
7		1	1	1	irregular	2177	-0.665311	2142.57	3.62626	0.0949388	2.82868	231.75	2038	2269.75	21.1569	46.6225	-0.439295	-0.128995	21.5	1	12	30	32	20	9	31	5.47059	4.07766	5.47059	0.322735	0.209302	4.52701	0.0484429	3	19	-2	21	796.86	811.534	523.36	0.656778	0.0375497	0.500973	1.2591	0.794215	0.259105	0.21071	15.6089	12.1061
8		1	1	1	irregular	1299	0.0161007	1293.7	3.64474	0.0912698	2.70768	199.5	1196	1395.5	12.5667	26.5122	1.33772	2.75663	11	1	8	20	32	10	5	31	3.74667	2.3848	3.56667	0.409735	0.217391	3.84039	0.0872222	4	9	-3	11	451.403	465.224	409.115	0.906319	0.0307766	0.336546	1.43765	0.695582	0.437645	0.0887935	14.7613	12.4766
9	2		2	3	regular	962	0.454993	974.087	2.99382	0.155401	3.79158	114.75	915.5	1030.25	17.875	27.0094	-0.368988	1.53731	18	1	11	23	32	17	6	31	3.84687	2.81704	3.825	0.290744	0.166667	3.95063	0.0753125	4	17	-2.5	22	632.686	644.011	485.741	0.767745	0.0333431	0.395015	1.36289	0.733733	0.362894	0.0958289	15.8838	13.307
10	1	2		3	regular	898.5	-0.0490519	898.065	2.92508	0.158691	3.78375	117	839	956	17.6579	12.492	-0.0454719	1.14612	18	1	13	22	32	18	4.5	31	2.71725	1.98438	2.69925	0.20016	0.142857	3.82045	0.0852295	12.5	15	-15.5	19	4270.07	4293.33	1884.54	0.441338	0.0294477	0.30811	1.48058	0.675411	0.480579	0.0912809	32.0288	26.7093
11	2		2	1	irregular	1245	0.364654	1261.3	3.87719	0.0829458	3.55779	216.5	1140.25	1356.75	18.64	42.5424	-0.115783	-0.472569	19	1	10	27	32	22	9	31	5.34592	4.04734	5.32	0.349917	0.243243	4.60742	0.047168	8	21	-4.5	23	2022.32	2042.37	1149.57	0.568442	0.0292733	0.30447	1.48645	0.672742	0.486455	0.522589	25.3986	20.0049
12	2		2	2	regular	855	0.611893	916.136	4.49016	0.0559806	3.88074	360.75	724.75	1085.5	14.5606	15.4685	0.87325	4.77974	14	1	11	19	32	14	3	31	2.58739	1.54854	2.4798	0.270113	0.103448	3.57306	0.120141	16	13	-16	15	1579.56	1600.37	884.654	0.560065	0.0338688	0.40757	1.34875	0.741425	0.348753	0.349363	20.3992	17.3391
13		1	1	1	regular	1590	0.353184	1636.29	4.57548	0.0491943	2.68635	385	1436	1821	13.6188	26.6234	0.463962	0.283033	13	1	8	21	32	13	7	31	4.03773	2.88158	4.00398	0.378874	0.259259	4.36077	0.0580733	30.5	8	-24	18	13994.2	14047	4277.31	0.305648	0.0282239	0.283033	1.52307	0.656567	0.523074	1.25334	52.0594	42.7038
14	2		2	2	irregular	1374.5	-0.0484189	1355.36	3.89797	0.0715256	1.92223	331	1181	1512	8.96356	26.78	1.72811	3.47005	7	1	4	16	32	6	5	31	3.77128	2.53494	3.5749	0.577331	0.294118	3.95838	0.0860693	12	5	-14	7	2037.92	2066.5	1203.91	0.590757	0.0275244	0.269178	1.54877	0.645674	0.54877	0.247372	26.3052	24.001
15	2		2	2	irregular	1119	0.658793	1171.82	4.25835	0.0604774	2.94355	389.75	969	1358.75	12.0863	10.8497	1.04718	3.30889	12	1	9	16	32	12	4	31	2.40682	1.562	2.38814	0.272532	0.166667	3.63307	0.101059	41	9	-54	14	8843.97	8890.62	3214.99	0.363523	0.0273718	0.2662	1.55452	0.643284	0.554524	0.269959	34.7864	27.867
16		1	1	1	regular	2045.5	-1.06976	1913.85	4.73652	0.0475416	3.21286	581	1692.5	2273.5	15.8625	43.8436	-0.248441	-0.206742	16	1	6	24	32	18	8	31	5.24781	3.75849	5.2375	0.417428	0.25	4.43483	0.0575	3	14	-3.5	16	611.135	625.907	444.853	0.727913	0.0367483	0.479818	1.27734	0.782875	0.277344	0.326922	15.0429	12.1566
17		1	1	2	irregular	1275	0.909272	1276.77	2.80958	0.200842	6.21633	82	1230	1312	17.5348	35.4576	-0.32303	-0.0916256	18	1	10	24	32	19	9	31	4.75707	3.34602	4.72468	0.339589	0.257143	4.52324	0.0504126	5.5	16	-7.5	24	2466.45	2489.16	1174.68	0.476264	0.0345634	0.424459	1.33062	0.751528	0.330623	0.473923	23.8492	20.7124
18	2		2	2	regular	1578	0.180706	1587.12	5.03284	0.0339907	2.42665	613.75	1261	1874.75	11.2127	32.8462	1.26219	1.30001	10	1	6	20	32	8	7	31	4.39234	2.93771	4.13212	0.511133	0.333333	4.25915	0.0694556	66	6	-56.5	11	15826.6	15865.9	4392.02	0.277509	0.0306772	0.334376	1.44075	0.694083	0.440749	1.18714	47.0921	36.8246
19	2		2	3	regular	1345	-0.475117	1336.22	4.20011	0.0664576	4.26766	275.25	1207.75	1483	14.5103	19.757	0.160846	0.088802	14	1	9	20	32	12	5	31	3.55388	2.57542	3.52507	0.306327	0.172414	4.18192	0.064695	74	11	-45.5	15	29845.6	29898.4	8900.38	0.298215	0.0200536	0.142885	1.91281	0.522792	0.912808	1.78629	62.7611	54.4261
20		1	1	2	regular	2501	-0.629438	2430.04	4.75071	0.043618	2.58792	591.5	2142.5	2734	23.1168	69.5776	-0.782914	-0.452262	26	1	11	32	32	31	12.5	31	7.17918	5.73881	6.91241	0.360834	0.25	4.3617	0.063136	5.5	30	-4	31	1130.1	1146.49	647.377	0.572852	0.0387083	0.532366	1.23385	0.81047	0.233852	0.116855	17.5616	13.212
21	1	2		3	regular	1024.5	0.559931	1050.88	4.05969	0.0704963	3.17822	266	907	1173	14.4649	13.553	1.05481	2.87208	14	1	11	19	32	12	4	31	2.71033	1.79003	2.62403	0.254508	0.142857	3.71444	0.10025	44	11	-16	14	5165.37	5196.88	2192.81	0.42452	0.0283809	0.28619	1.51745	0.658999	0.517452	0.291813	41.4046	38.3886
22	2		2	2	irregular	1439	1.32761	1478.8	3.7121	0.0977796	5.61684	203	1357	1560	9.71966	10.2005	1.19692	5.15389	9	1	6	13	32	10	3	31	2.31539	1.59696	2.31189	0.328595	0.157895	3.59425	0.104554	72	7	-63.5	11	13178.1	13227.8	4163.96	0.315976	0.0276705	0.272042	1.54331	0.647956	0.543315	0.969503	38.1304	30.8533
23	1	2		3	regular	1107	0.29681	1142.26	4.75758	0.0399824	2.24718	552.25	859	1411.25	15.8088	40.2135	0.326043	-0.175658	15	1	9	25	32	13	8.5	31	5.06791	3.66454	5.04412	0.401131	0.290323	4.34419	0.0592561	3	12	-3	14	553.867	567.335	411.588	0.743116	0.0374229	0.497595	1.26195	0.792426	0.261947	0.159447	14.5834	11.5557
24	1	2		2	regular	1069	1.22273	1235.11	4.66404	0.0522496	3.41521	498.25	911	1409.25	10.8676	51.8942	1.47665	1.29483	8	1	5	24	32	8	7	31	5.39818	3.15996	4.79287	0.662868	0.368421	4.27248	0.0731723	18	4	-26.5	10	4812.64	4843.94	1857.29	0.385918	0.0339227	0.408868	1.34733	0.742211	0.347325	1.35246	30.7386	24.9307
25	2		2	2	irregular	1721	-0.472705	1700.8	4.16257	0.0683474	3.76604	283	1567	1850	8.63653	28.3254	0.9215	1.02309	8	1	2	16	32	5	7	31	4.24808	3.33465	4.19168	0.616238	0.411765	4.2622	0.0592298	8	4	-6.5	13	4342.22	4365.34	1765.86	0.406671	0.0330144	0.387266	1.37192	0.728903	0.371924	0.268063	26.3854	21.3918
26	2		2	2	regular	998	2.03556	1080.37	3.94958	0.0849609	7.46719	263.5	883	1146.5	14.6707	61.6355	0.0920993	-0.801644	14	1	4	25	32	1	11	31	6.56514	5.05681	6.54878	0.535135	0.37931	4.72203	0.0413444	2	8	-4	1	782.475	798.109	519.483	0.663898	0.0372853	0.493945	1.26505	0.790483	0.265049	0.530578	15.8145	12.8369
27	2		2	2	irregular	1088.5	1.15478	1176.59	4.56062	0.0560536	4.93251	394	949	1343	10.2734	11.7627	1.9336	5.62656	10	1	7	14	32	9	3	31	2.31775	1.36508	2.21737	0.333842	0.157895	3.44512	0.130798	371	8	-348.5	11	41735.4	41830.5	9848.1	0.235965	0.0240935	0.206255	1.69251	0.590837	0.692513	1.22136	60.2361	49.6108
28	2		2	2	irregular	995	0.720208	999.427	3.63117	0.0922935	4.14502	199.75	889.25	1089	13.8905	47.6012	0.462142	-0.345347	13	1	5	23	32	9	10	31	5.69514	4.41543	5.64963	0.496696	0.357143	4.61104	0.0469391	4	8	-3	10	1062.14	1083.26	745.688	0.702059	0.0294288	0.307715	1.48121	0.675123	0.481212	0.583683	21.5092	18.8736
29		1	1	2	regular	1704	-0.682359	1685.4	2.70586	0.172669	2.4976	128.5	1634.25	1762.75	14.2917	46.8614	0.330029	-0.251413	14	1	6	23	32	11	9	31	5.52331	4.05356	5.50595	0.478988	0.310345	4.63737	0.0451389	4.5	10	-3	16	1187.89	1214.42	760.103	0.639874	0.0319812	0.363405	1.40132	0.713615	0.401317	0.35378	18.1346	15.1722
30	2		2	3	irregular	1487	0.397345	1555.04	4.58808	0.0479339	2.36801	499	1302	1801	11.9568	33.5969	0.929586	0.603827	11	1	6	20	32	9	7	31	4.57948	3.14731	4.42593	0.484769	0.304348	4.39645	0.0592945	18.5	6	-12.5	12	5151.87	5178.38	1946.66	0.377855	0.0338419	0.406922	1.34947	0.741032	0.349469	0.418647	32.4184	27.9859
31	2		2	2	irregular	1157	0.433215	1173.75	4.00088	0.0742725	3.37208	271.75	1025.25	1297	12.7105	26.4921	0.916441	0.695757	12	1	7	20	32	10	6	31	3.99887	2.68868	3.87004	0.404944	0.25	4.24016	0.0669485	35	9	-23.5	12	10394.7	10443.6	3487	0.33546	0.0284812	0.288217	1.51389	0.660551	0.513887	1.1662	39.1384	32.1067
32	1	2		2	regular	1265	0.480456	1291.08	4.30962	0.05627	2.54374	397	1059	1456	14.7981	21.794	0.779021	0.622643	14	1	10	21	32	12	5	31	3.66677	2.53472	3.59003	0.315474	0.172414	4.15227	0.0684722	33.5	9	-21	15	9203.04	9250.08	2849.77	0.309655	0.0341304	0.41389	1.34185	0.745238	0.341853	0.395599	35.1335	29.3227
33		1	1	2	regular	2031.5	-0.486657	1942.94	4.62461	0.0544771	3.08181	469	1723	2192	15.7685	41.0946	0.326715	-0.645605	14	1	9	24	32	11	10	31	5.50634	4.33387	5.40741	0.406538	0.3125	4.51632	0.0504544	5.5	9	-5.5	25	1634	1653.98	999.305	0.61157	0.029183	0.302595	1.48952	0.671358	0.489519	0.785244	24.3233	22.5098
34	2		2	2	irregular	1070	2.17178	1127.68	3.8133	0.093751	11.2702	223	991	1214	14.4224	11.9447	0.512979	1.23713	14	1	10	19	32	12	5	31	2.72724	2.14468	2.71059	0.239635	0.172414	3.78322	0.0864844	53.5	11	-38.5	18	12830.7	12869.9	4477.19	0.348943	0.024164	0.207462	1.68922	0.591988	0.689224	0.778607	49.2824	40.266
35		1	1	3	regular	1446	0.355293	1498.51	4.93855	0.0380602	2.82491	575	1217	1792	8.0219	22.3224	1.62497	3.39445	7	1	4	14	32	5	5	31	3.56166	2.42211	3.3819	0.588969	0.333333	3.92206	0.0859175	54	3	-35	7	8254.4	8285.3	3023.72	0.366316	0.0280091	0.278741	1.53085	0.653231	0.530852	1.80697	39.4601	33.322
36		1	1	2	regular	1310	0.55246	1363.65	4.47765	0.0510028	2.53054	459	1126	1585	9.80472	22.0784	0.937309	1.34333	9	1	4	16	32	9	6	31	3.67949	2.79031	3.60472	0.479235	0.333333	4.13304	0.0671313	16.5	3	-12	12	5270.67	5303.92	2054	0.389704	0.0319441	0.362562	1.4024	0.713062	0.402402	0.707866	28.5004	22.684
37	2		2	2	regular	814	1.17898	835.435	3.3653	0.119289	5.41217	155.25	744	899.25	12.3498	14.4739	0.899286	2.01771	12	1	8	17	32	11	4	31	2.90883	2.01141	2.85045	0.308058	0.166667	3.87177	0.0837023	53.5	8	-38.5	13	12435.5	12473.6	4443.41	0.357318	0.0236871	0.199355	1.71182	0.584174	0.711818	1.13114	49.6675	45.0025
38	2		2	2	irregular	1217	1.13267	1274.69	4.16686	0.0692597	4.39849	293.25	1104	1397.25	12.8702	21.281	0.475032	0.334511	12	1	7	19	32	11	6	31	3.68199	2.79912	3.64681	0.358435	0.230769	4.19993	0.0642191	21.5	10	-20.5	12	7588.79	7624.1	2671.36	0.352014	0.0310098	0.341664	1.43043	0.69909	0.430431	1.18394	37.3065	30.4986
39	2		2	2	regular	1132.5	1.44744	1173.6	4.12861	0.076739	8.02812	236	1029	1265	13.3447	34.0123	0.223042	-0.191075	13	1	6	21	32	9	9	31	4.83344	3.81046	4.8301	0.437029	0.333333	4.44634	0.0529739	4	5	-5.5	19	1595.77	1611.4	871.36	0.546044	0.0350025	0.435311	1.31947	0.757879	0.319472	0.241564	21.1371	17.6178
40	1	2		2	regular	1372	0.724601	1411.31	4.79391	0.0447676	4.52618	426	1171	1597	10.3078	17.2302	1.16702	2.14879	10	1	6	16	32	10	4	31	3.04532	2.01307	2.97703	0.402696	0.2	3.92418	0.0847002	283.5	6	-253	11	69222.5	69313.6	12953	0.187122	0.026492	0.249363	1.58875	0.629425	0.588752	1.30667	78.7303	63.1436
41	1	2		3	regular	1197.5	0.178215	1214.59	4.59779	0.0486695	3.14942	407	1009	1416	7.01568	18.5999	0.98828	2.10856	7	1	2	12	32	2	6	31	3.30796	2.5608	3.3058	0.614731	0.5	3.87896	0.0816503	162	1	-94.5	3	15273.6	15311.9	4591.96	0.300646	0.027693	0.272486	1.54248	0.648308	0.542477	1.58883	43.8815	38.2182
42		1	1	1	regular	1741.5	0.0672108	1753.22	4.05849	0.070031	3.17898	287	1614	1901	14.8877	14.8386	-0.366878	0.316337	15	1	10	20	32	16	6	31	3.03479	2.27351	3.02057	0.258744	0.2	3.96144	0.0756496	46	11	-46	17	19975.9	20018.4	5482.14	0.274437	0.0277656	0.273915	1.53979	0.649439	0.53979	0.447868	51.8603	46.4209
43		1	1	2	regular	2022	-0.786917	2015.1	3.26728	0.128539	6.91711	141	1948	2089	21.3889	20.5739	-1.2657	2.368	22	1	15	26	32	22	4	31	3.31148	2.18112	3.21545	0.212066	0.0909091	4.03685	0.0787869	73.5	20	-70	26	21133.9	21174.2	5251.16	0.248471	0.0313345	0.348857	1.42053	0.703962	0.420531	0.31182	52.4712	42.0786
44	2		2	2	irregular	886	1.59038	914.161	3.46681	0.114201	6.43296	165.25	804.75	970	9.31325	13.4874	1.2879	3.46965	9	1	5	14	32	7	4	31	2.78371	2.07093	2.73012	0.394333	0.222222	3.76249	0.0888373	34	5	-16	13	6544.16	6580.38	2220.43	0.339299	0.0352877	0.442436	1.31235	0.761991	0.312351	0.434776	31.9144	26.6477
45		1	1	2	regular	1446	1.26189	1481.73	3.55224	0.106845	5.12945	181	1374	1555	12.9942	15.2846	0.575186	1.39616	13	1	8	18	32	13	4.25	31	2.95026	2.13546	2.94977	0.300869	0.153846	3.95462	0.0786692	31	8	-40.5	15	12525.2	12568.8	3712.42	0.296396	0.031241	0.346778	1.42336	0.702561	0.423364	0.521788	44.3094	35.5924
46	1	2		2	regular	1866	-0.34241	1814.7	4.76977	0.0401689	2.07951	641.25	1501.75	2143	20.6859	41.1882	-0.192701	-0.969342	21	1	12	29	32	28	11	31	5.49704	4.53537	5.48967	0.31025	0.255814	4.56957	0.0454046	41.5	27	-41	30	16815	16858.4	4491.13	0.26709	0.0315202	0.353004	1.41495	0.706741	0.414946	2.34022	50.5771	46.3971
47		1	1	2	regular	1014.5	-0.113696	1019.51	3.06524	0.131853	1.95811	187	934.5	1121.5	15.24	57.8624	0.384068	-0.242784	13	1	9	28	32	9	9.25	31	6.1088	4.4898	6	0.49913	0.310345	3.99327	0.072	1.5	8	-1	10	nan	nan	nan	nan	nan	nan	nan	nan	nan	nan	nan	nan
48	2		2	2	regular	1162	1.61724	1199.56	3.72758	0.0961702	6.74636	228	1062	1290	7.57143	19.1574	1.72403	4.95716	7	1	3	13	32	6	5	31	3.20741	2.19236	3.08746	0.578084	0.333333	3.88487	0.0849051	21	4	-21	8	5558.46	5581.3	2115.17	0.380532	0.0322375	0.369255	1.39388	0.717423	0.393878	0.978155	32.1927	27.9602
49	2		2	2	irregular	1477	0.846832	1539.95	4.57969	0.050882	3.72014	396	1313	1709	11.8938	39.3749	1.45618	1.49733	10	1	6	23	32	9	5	31	4.65044	2.90767	4.22483	0.527581	0.238095	4.20414	0.0768999	60.5	7	-41	10	11602.3	11644.2	3552.92	0.306226	0.0309094	0.339457	1.43352	0.697581	0.433525	0.66136	35.6821	28.7515
50	1	2		2	regular	881	-0.0882098	890.891	3.87369	0.078949	2.86172	274.5	763.25	1037.75	7.61972	21.4657	2.18372	6.72227	6	1	3	12	32	6	4.25	31	3.25015	2.01756	3.02817	0.608042	0.285714	3.73529	0.0974454	11	3	-12	7	1767.89	1784.88	943.208	0.533521	0.0344326	0.421253	1.33399	0.749631	0.33399	0.576339	22.5674	19.7303
51	2		2	2	regular	913	1.64075	931.701	3.69515	0.0963732	9.22828	199	815	1014	10.125	13.1881	1.26793	3.52145	10	1	6	14	32	10	4	31	2.58632	1.70114	2.55776	0.358673	0.2	3.74983	0.0965566	486	7	-566.5	12	114497	114577	17805.8	0.155512	0.0271882	0.262641	1.56151	0.640404	0.561514	2.62445	85.1669	66.6783
52	2		2	3	irregular	1049	0.134096	1055.71	4.00822	0.0706417	2.46175	288	909	1197	15.3117	57.5912	0.143972	-0.629015	15	1	5	25	32	18	11	31	6.27188	4.72109	6.25974	0.495627	0.37931	4.4662	0.0507674	3	11	-2	5	686.947	699.463	503.556	0.733035	0.0342986	0.41798	1.33746	0.747685	0.337462	0.340464	17.4522	15.4521
53	2		2	2	regular	1941.5	0.203088	2006.02	5.17822	0.0293382	2.04246	779	1630	2409	17.6457	85.8204	-0.0102313	-1.27388	17	1	5	31	32	31	17	31	8.10235	7.29388	8.10122	0.524996	0.485714	4.89337	0.0367223	12	30	-35	31	4627.78	4657.48	1854.65	0.400765	0.0326891	0.379672	1.38101	0.724107	0.381011	0.57017	28.0631	22.313
54		1	1	2	regular	2201	-0.583003	2180.38	4.48741	0.0545128	4.78176	430.75	1982.25	2413	22.671	44.4401	-0.938412	0.536054	24	1	13	30	32	27	9	31	5.33041	3.89186	5.19355	0.294048	0.191489	4.52167	0.0505515	4.5	19	-6.5	28	2513.17	2540.33	1247.69	0.496461	0.0321726	0.367769	1.39575	0.71646	0.395752	0.318299	25.2323	19.5062
55	2		2	2	regular	888	2.40468	1034.23	3.7446	0.128801	9.31518	243	834	1077	19.6186	38.5452	-0.94556	1.09235	20	1	12	26	32	22	7	31	4.71336	3.13379	4.6701	0.31646	0.170732	4.3202	0.0577107	2.5	17	-2	20	777.388	790.856	498.52	0.641276	0.0394039	0.551671	1.21929	0.82015	0.219289	0.18694	14.8726	11.8899
56		1	1	1	regular	1647	-0.736786	1611.47	4.11045	0.0690929	3.27118	298	1484	1782	15.0817	28.2726	-0.13531	-0.134513	16	1	8	22	32	16	7	31	4.24103	3.16587	4.2253	0.35256	0.225806	4.4196	0.0548274	10.5	15	-14	20	6153.16	6181.14	2162.88	0.351507	0.0345124	0.423207	1.33193	0.750789	0.331933	0.673776	33.476	27.1628
57		1	1	2	regular	1634	0.0354474	1634.78	3.99518	0.0737101	3.04351	267.25	1509.75	1777	19.7826	46.1453	-0.347271	-0.545995	20	1	11	28	32	14	12	31	5.72023	4.57449	5.70807	0.343384	0.3	4.56868	0.0470275	3	13	-5.5	29	1289.36	1302.65	774.577	0.600748	0.0337443	0.404579	1.35207	0.739607	0.352069	0.279599	19.8842	16.625
58		1	1	2	regular	1904	2.31328	2130.95	5.3003	0.036547	11.537	954.25	1471	2425.25	16.4966	24.7623	0.0209253	-0.143236	16	1	10	23	32	16	7	31	4.01033	3.0262	4.00788	0.301649	0.212121	4.33963	0.0568585	18.5	11	-13.5	24	8327.91	8365.03	2746.73	0.329822	0.032639	0.378508	1.38242	0.723367	0.382425	0.161611	34.0387	28.0395
59	1	2		2	regular	865	3.62416	895.493	3.06799	0.157047	23.8102	123	814	937	10.5547	17.9423	1.01504	2.53137	10	1	6	16	32	10	5	31	3.16046	2.1108	3.07812	0.401323	0.238095	3.94511	0.0806274	7	5	-10	11	2076.57	2092.48	1000.76	0.481928	0.0370065	0.486585	1.27139	0.786538	0.271395	0.202238	21.8824	16.8623
60		1	1	1	regular	1727	0.385164	1720.46	4.44877	0.0521612	3.04815	394	1504	1898	19.1671	36.6907	-0.749827	0.292722	20	1	11	26	32	24	8	31	4.78129	3.35099	4.70474	0.316025	0.2	4.49454	0.0526455	6	17	-7.5	25	2933.44	2953.95	1346.91	0.459155	0.0334809	0.398287	1.35915	0.735753	0.359152	0.369609	24.6136	19.3203
61	2		2	3	irregular	2022	0.753465	2053.13	4.0192	0.0733035	3.74935	270	1899.25	2169.25	18.69	28.882	-0.696367	0.486248	20	1	11	25	32	21	6	31	4.20699	3.05124	4.10044	0.287545	0.157895	4.3574	0.0606014	13	20	-13	22	3680.87	3703.19	1673.66	0.454691	0.0303302	0.326853	1.45172	0.688839	0.451719	0.330158	32.4707	29.3482
62		1	1	1	regular	2135.5	-0.691419	2112.67	3.50343	0.0996094	2.93128	245	2011	2256	18.641	59.307	-0.34994	-0.675224	20	1	9	28	32	21	12	31	6.48915	4.98877	6.41026	0.413127	0.315789	4.65355	0.0430638	2.5	20	-2	1	675.78	689.253	515.672	0.763077	0.0325589	0.376653	1.38469	0.722183	0.384691	0.113376	17.5964	14.8
63		1	1	1	regular	1256.5	0.264413	1271.05	4.05417	0.0703249	3.04824	280	1123	1403	10.6533	8.80403	1.14361	5.88419	10	1	8	14	32	10	3	31	2.12314	1.3727	2.08757	0.278521	0.142857	3.47018	0.117778	93	9	-71.5	12	13317.3	13359	4305.13	0.323274	0.0265988	0.251377	1.5845	0.631115	0.584497	0.963875	44.7636	35.3379
64	2		2	2	irregular	1336	-0.970522	1322.84	3.10372	0.147588	4.21401	117	1280	1397	15.5091	50.6136	0.562863	-0.0906492	14	1	8	26	32	14	9.75	31	5.72099	4.0679	5.4	0.458719	0.333333	4.11244	0.0677686	2	19	-3.5	15	447.932	457.179	383.627	0.85644	0.0336336	0.401929	1.35503	0.737989	0.355034	0.16828	14.7607	11.9737
65	1	2		3	regular	1025	0.348598	1034.94	3.45068	0.102186	2.64223	207	930	1137	14.8284	43.2392	0.211581	-0.279704	15	1	6	24	32	13	9	31	5.28999	3.98794	5.28358	0.443451	0.310345	4.65908	0.0450267	4.5	15	-4	17	2027.85	2049.35	970.996	0.478829	0.0378125	0.508011	1.25326	0.797917	0.253263	0.31469	20.5471	16.9411
66	2		2	2	irregular	1718.5	-0.503622	1686.83	3.61424	0.0908565	2.22439	258.5	1566	1824.5	12.5185	83.9904	0.548099	-1.08176	9.5	1	2	27	32	3	16	31	7.97462	6.96185	7.7963	0.732086	0.615385	4.68848	0.0449246	5	1	-1.5	8	858.464	878.666	671.192	0.781852	0.0278534	0.27565	1.53655	0.650807	0.536553	1.58351	19.731	15.1744
67		1	1	1	regular	1873	-0.0783643	1859.71	4.16018	0.0637506	2.79373	335	1689	2024	18.6596	37.7848	-0.410903	-0.0390453	19	1	11	26	32	22	8	31	4.91534	3.49669	4.88253	0.329424	0.210526	4.52883	0.0499165	7	17	-7	25	2653.13	2672.02	1275.34	0.480693	0.0328658	0.383787	1.37606	0.726714	0.376058	0.502629	25.624	20.0913
68	2		2	2	irregular	1315.5	0.772464	1347.79	3.63818	0.0972474	3.39761	203.5	1234	1437.5	12.2835	26.4135	0.486192	0.675232	12	1	6	19	32	11	6	31	4.0303	2.92552	4.0061	0.418398	0.25	4.34451	0.0577921	10.5	7	-9	15	5352.96	5388.68	2129.51	0.39782	0.0307325	0.335581	1.43902	0.694917	0.439022	0.399415	33.6185	25.5256
69		1	1	2	irregular	893.5	0.698727	936.787	4.25893	0.0627348	3.68397	325	765	1090	11.6628	25.1737	1.14407	2.143	11	1	6	18	32	10	5	31	3.77852	2.55322	3.68328	0.430202	0.217391	4.15776	0.0705618	10.5	8	-7	12	2810.73	2833.5	1430.53	0.508953	0.0293089	0.305212	1.48525	0.673287	0.48525	0.457588	30.1746	24.4614
[truncated: 45 more columns]

## Sheet: ValidationSet
Patient n°	WarthinVersusMalignant	BenignVersusWarthin	BenignVersusMalignant	Contrast Enhancement	Margins	medianADC	skewnessADC	meanADC	EntropyADC	Energy ADC	KurtosisADC	IQRADC	P25ADC	P75ADC	MeanT2	VarianceT2	SkewnessT2	KurtosisT2	MedianT2	MinT2	P10T2	P90T2	MaxT2	ModeT2	IQRT2	RangeT2	MeanAbsoluteDeviationT2	RobustMeanAbsoluteDeviationT2	MedianAbsoluteDeviationT2	CoefficientOfVariationT2	QuartileCoefficientOfDispersionT2	EntropyT2	UniformityT2	MaximumHistogramGradientT2	MaximumHistogramGradientGL	MinimumHistogramGradient	MinimumHistogramGradientGL	Volume	ApproximateVolume	SurfaceArea	SurfaceToVolumeRatio	Compactness1	Compactness2	SphericalDisproportion	Sphericity	Asphericity	CentreOfMassShift	Maximum3DDiameter	MajorAxisLength
1	2		2	2	irregular	678	-0.0166981	678.866	2.75092	0.149262	2.07082	279.25	544.25	823.5	12.5276	40.5466	0.614713	-0.253556	11	1	5	22	32	7	10	31	5.22093	3.95948	5.13909	0.508288	0.416667	4.54727	0.0490945	8	5	-7.5	13	3447.79	3489.24	1508.59	0.437553	0.0331978	0.391581	1.36687	0.7316	0.366867	1.50197	27.2084	21.3739
2	2		2	2	irregular	1194	0.507704	1207.69	3.26909	0.121152	4.00367	315	1037	1352	11.137	14.2439	0.0202966	0.895187	11	1	6	16	32	11	4	31	2.85989	2.07202	2.85116	0.33888	0.181818	3.92113	0.0815618	111	9	-119	14	34914.5	35005	8312.75	0.238088	0.0259905	0.240011	1.60912	0.621456	0.609124	1.18764	62.8404	51.9746
3	2		2	2	irregular	771.5	0.761883	793.29	2.06956	0.186226	4.23246	124	723	847	13.7662	17.0829	0.259891	1.8259	14	1	8	18	32	15	5	31	3.10385	2.22278	3.07859	0.300238	0.185185	4.00377	0.0784118	8.5	10	-18.5	17	3937.25	3969.76	1704.73	0.432975	0.0315598	0.353893	1.41376	0.707333	0.413761	0.247345	28.1993	23.8338
4	2		2	2	irregular	727	1.4224	762.78	2.69605	0.152239	6.21246	229.25	623.25	852.5	13.9382	30.2527	0.501644	0.643834	13	1	8	21	32	13	6	31	4.14419	2.67405	4.09739	0.394616	0.214286	4.37256	0.0607365	13.5	10	-6	15	3501.26	3536.06	1753.35	0.500776	0.0269059	0.257216	1.57242	0.635964	0.572416	0.532865	28.4769	21.219
5		1	1	1	regular	1780	-1.06511	1715.99	3.39079	0.11455	3.71484	414	1544.75	1958.75	19.4762	37.3328	-0.931588	0.656652	21	1	11	26	32	22	7	31	4.70692	3.15123	4.58333	0.313719	0.170732	4.38436	0.0595238	4	21	-5.5	23	1400.81	1430.12	832.785	0.594501	0.0328856	0.384251	1.3755	0.727007	0.375503	0.163782	21.7099	15.8545
6		1	1	2	regular	1320	-0.41023	1309.38	3.04194	0.133475	3.94675	251.25	1194.75	1446	15.8023	18.1425	-0.147459	0.808889	16	1	11	21	32	14	6	31	3.26196	2.22907	3.25287	0.269543	0.1875	4.08861	0.0724561	29.5	13	-18.5	20	7014.03	7048.85	2361.81	0.336727	0.0344766	0.42233	1.33285	0.75027	0.332854	0.404599	32.7815	27.1302
7		1	1	2	regular	1266	0.754319	1303.71	3.45653	0.110983	4.01929	326	1109	1435	18.601	20.4737	-0.444893	0.989937	19	1	13	24	32	20	5	31	3.50915	2.52614	3.48594	0.243255	0.135135	4.18357	0.0664267	56	15	-57	22	25249.5	25307.4	5997.96	0.237548	0.0306671	0.334154	1.44107	0.69393	0.441068	1.10472	51.5639	42.8472
8		1	1	2	regular	1982	-2.07754	1925.95	2.94084	0.138959	8.72533	220	1858	2078	22.8698	23.1961	-1.25616	1.85607	24	1	16	28	32	26	5	31	3.61051	2.46065	3.45957	0.210593	0.106383	4.07435	0.076855	24	23	-41.5	27	8325.7	8368.9	2629.22	0.315796	0.0348422	0.431333	1.32352	0.755563	0.323516	0.231512	35.9847	28.7646
9		1	1	1	regular	1634	-0.702078	1621.34	3.06777	0.132074	3.90504	258.5	1517	1775.5	18.8196	45.3437	-0.270664	-0.66362	20	1	10	27	32	21	11	31	5.66293	4.36172	5.6134	0.357807	0.297297	4.6638	0.0439473	4	20	-4	27	1540.1	1563.75	830.03	0.538946	0.0363356	0.469102	1.287	0.777002	0.286997	0.433827	19.9821	15.6256
10		1	1	2	regular	1326	-0.532916	1297.34	3.60074	0.10316	2.89635	434	1101	1535	13.665	24.2634	0.231371	0.845033	14	1	7	19	32	14	6	31	3.76825	2.58253	3.75635	0.360468	0.214286	4.20124	0.0649592	6.5	10	-5	19	1627.81	1655.2	873.249	0.536456	0.0355895	0.450035	1.30492	0.766329	0.304922	0.204317	20.9861	17.197
11		1	1	2	regular	1510	0.0184487	1521.56	3.1683	0.12662	3.37311	306.25	1371	1677.25	16.06	28.8891	0.338389	0.0890633	15	1	10	24	32	14	6	31	4.22741	3.04155	4.15581	0.334673	0.1875	4.38988	0.0585086	15.5	12	-15	15	6486.82	6517.94	2262.33	0.348758	0.0340112	0.411004	1.34499	0.743502	0.344986	0.197642	34.1357	28.0509
12		1	1	1	regular	1378	0.335235	1398.84	2.97391	0.137166	3.53067	284.5	1252	1536.5	12.9147	15.0409	0.37342	1.06386	13	1	8	18	32	12	5	31	2.99908	2.25962	2.99629	0.300299	0.2	3.95693	0.0776521	37	9	-30.5	16	11116.1	11155.7	3288.76	0.295856	0.0332528	0.39288	1.36536	0.732408	0.365359	0.617741	42.752	33.8544
13		1	1	2	regular	2054	-1.02365	1978.31	3.63278	0.101422	3.79383	488.5	1796.25	2284.75	22.2795	40.7254	-0.847677	0.361281	23	1	13	30	32	23	8.25	31	5.15135	4.08265	5.03493	0.286436	0.173913	4.43902	0.0526878	4.5	12	-4.5	30	1699.66	1724.83	983.791	0.578817	0.0310765	0.343137	1.42838	0.700093	0.428381	0.292872	25.2571	21.6072
14		1	1	2	regular	1918.5	-1.06044	1805.37	3.89835	0.0870143	3.66778	566.5	1577	2143.5	14.0025	30.1421	0.287259	-0.34131	14	1	7	21	32	12	8	31	4.46543	3.32878	4.46512	0.392085	0.285714	4.4702	0.0510916	23.5	7	-26.5	22	18825.5	18921.8	6451.24	0.342686	0.0204978	0.149285	1.88507	0.530484	0.885072	0.70164	63.6918	53.5119
15		1	1	2	regular	1615	-0.400598	1528.23	3.91734	0.0859841	2.64484	682.25	1225.25	1907.5	17.8487	44.8959	-0.27094	-0.561372	18	1	8	27	32	14	9.75	31	5.50619	4.42308	5.49446	0.375402	0.277778	4.70449	0.0425239	4	13	-4.5	28	2129.2	2156.86	1314.43	0.617335	0.0252078	0.225774	1.64226	0.608917	0.642261	0.214976	25.6668	23.3213
16		1	1	1	regular	1992.5	-0.505212	1991.07	2.83304	0.144808	3.10156	253	1884	2137	13.6257	25.4798	0.156717	-0.332001	13	1	7	20	32	11	7	31	4.1779	3.25273	4.16124	0.370457	0.259259	4.33399	0.0557754	11.5	7	-10.5	20	5282.97	5319.88	2279.47	0.431474	0.0273876	0.266508	1.55393	0.643532	0.553925	1.34744	42.5616	37.436
17		1	1	2	regular	2260	-1.72036	2198.99	3.27338	0.120919	6.97812	281	2108	2389	16.8616	21.9098	-0.328462	0.199044	17	1	11	22	32	18	6	31	3.71331	2.61149	3.69331	0.277601	0.176471	4.2405	0.0630628	75	13	-146	22	55670.9	55762.7	11163.3	0.200524	0.0266295	0.251958	1.58328	0.6316	0.583279	0.833441	69.7801	57.6465
18		1	1	2	regular	2047	-1.08015	2015.79	3.33086	0.117801	6.17592	309	1888.5	2197.5	23.6261	25.7415	-0.998071	1.82097	24	1	17	30	32	26	6	31	3.93944	3.05526	3.90504	0.214746	0.125	4.21536	0.0625083	7	20	-6	30	2817.43	2846.12	1329.39	0.471845	0.0327944	0.382122	1.37805	0.725662	0.378053	0.16604	27.3035	22.3942
19		1	1	2	regular	1572	0.327257	1593.86	3.48397	0.109494	4.52347	321.5	1426.5	1748	21.1547	22.7924	-0.80644	1.07928	22	1	15	27	32	23	5	31	3.67589	2.63072	3.61662	0.225677	0.116279	4.21183	0.0658683	23	22	-28	24	10589.3	10674.1	3095.57	0.29233	0.0346882	0.427529	1.32743	0.753336	0.32743	0.513152	36.622	30.3886
20		1	1	2	regular	2012	-1.45148	1881.27	3.57405	0.104608	4.98369	437.5	1713.5	2151	20.783	31.368	-0.431873	-0.227199	21	1	13	28	32	21	8.5	31	4.59225	3.75624	4.57075	0.269485	0.190476	4.41199	0.0532774	9.5	20	-8.5	29	3335.31	3382.09	1983.36	0.594654	0.021304	0.161258	1.83721	0.544303	0.837211	0.264817	34.1967	31.7405
21		1	1	2	regular	1718.5	-0.606609	1685.11	3.58952	0.103768	3.16761	428	1484.5	1912.5	21.1071	17.5254	-0.876807	1.34099	22	1	15	26	32	23	5	31	3.22802	2.41506	3.18369	0.198338	0.116279	4.00621	0.0759569	33.5	21	-40.5	25	11142.8	11186.4	3292.04	0.295442	0.0332829	0.39359	1.36454	0.732849	0.364538	0.287175	39.0761	31.1114
22	2		2	1	regular	902	1.59128	967.685	2.44507	0.165855	5.72633	189.5	836	1025.5	15.5823	22.1	0.414552	2.20424	15	1	11	21	32	14	4	31	3.28051	1.96023	3.21241	0.301692	0.133333	3.96202	0.0874739	21.5	13	-17.5	17	3224.39	3259.39	1461.45	0.453248	0.0325609	0.376701	1.38463	0.722213	0.384633	0.112989	29.3161	21.7288
23	2		2	2	irregular	1124	1.03167	1169.29	2.97047	0.137352	4.65816	254	1023.25	1277.25	15.2103	23.6613	-0.00785943	0.437212	16	1	9	21	32	16	6	31	3.76915	2.62279	3.74952	0.319802	0.2	4.26493	0.0632876	9.5	11	-10.5	20	4035.15	4069.46	1841.16	0.45628	0.0288169	0.295052	1.50211	0.665732	0.502106	0.700803	31.0059	25.7107
24	2		2	2	irregular	912	1.1057	972.176	3.04823	0.133134	4.24705	272	811	1083	10.7303	16.1347	0.998212	2.34462	10	1	6	16	32	10	5	31	3.00576	2.15184	2.96753	0.374342	0.238095	3.94669	0.0802558	37	8	-33	12	11852.8	11913.9	3536.05	0.298331	0.031803	0.359368	1.40655	0.710962	0.406545	0.717237	40.1557	32.0096
25	2		2	2	irregular	957	2.38021	1008.26	2.8534	0.143703	12.7243	208	871	1079	12.1554	14.7253	0.3137	1.17275	12	1	7	17	32	12	4	31	2.90317	2.07519	2.88688	0.31569	0.166667	3.943	0.0802776	38.5	10	-33.5	15	11000.6	11052.7	3626.97	0.329707	0.0284135	0.286849	1.51629	0.659504	0.51629	0.587335	38.9417	31.9204
26	2		2	1	regular	993.5	0.093956	994.984	2.62399	0.156148	2.74808	220.5	883	1103.5	12.1689	49.3296	0.726808	-0.276687	11	1	4	23	32	8	9	31	5.74598	4.52178	5.58784	0.577167	0.391304	4.54908	0.0510409	4.5	3	-3.5	8	1106.78	1130.39	699.601	0.632106	0.033745	0.404596	1.35205	0.739618	0.35205	0.684497	18.7037	14.5974
27	2		2	2	regular	1276	0.70971	1302.9	2.95253	0.138325	4.16293	241	1169	1410	16.3178	16.329	0.285583	0.509015	16	1	12	22	32	16	5	31	3.13355	2.22396	3.10267	0.247638	0.151515	4.03816	0.0739439	219	13	-200.5	18	93406.4	93515.8	14334.3	0.153461	0.0307071	0.335027	1.43981	0.694534	0.439815	0.759124	74.6284	60.9994
28	2		2	2	irregular	1339	1.09047	1483.08	3.83952	0.090206	3.26541	489	1164	1653	12.1511	41.3388	1.28457	0.982455	10	1	6	23	32	9	6	31	4.86144	3.09085	4.49562	0.529132	0.272727	4.31565	0.0673349	142.5	7	-94.5	13	35574.5	35670.4	7971.82	0.224088	0.0281986	0.282525	1.52399	0.656174	0.523985	1.07507	61.8718	49.1734
29	2		2	2	irregular	1102	0.57413	1168.11	3.12542	0.128946	2.15584	399	962.5	1361.5	12.8821	20.3173	0.719901	1.53045	13	1	8	18	32	13	5	31	3.4246	2.389	3.42326	0.349903	0.2	4.12372	0.0696287	14.5	8	-11	15	5043.1	5078.1	1930.32	0.382763	0.0335491	0.399911	1.35731	0.736752	0.35731	0.453633	30.4895	23.6938
30	2		2	2	irregular	856.5	0.178387	863.679	2.1211	0.18343	3.03579	129	808.5	937.5	8.55625	25.8093	1.38645	3.87183	8	1	3	14	32	8	6	31	3.81883	2.65253	3.75625	0.593752	0.375	4.0268	0.0689844	5	13	-4.5	11	1232.05	1255.23	755.921	0.613545	0.0334457	0.397451	1.3601	0.735238	0.360104	0.585297	19.2519	15.3339
31	2		2	2	irregular	1006	0.838694	1025.53	2.42789	0.166787	4.2757	162.75	936	1098.75	15.7925	19.042	-0.0633429	0.546833	16	1	10	21	32	17	5	31	3.40554	2.48213	3.39254	0.276315	0.16129	4.12735	0.0702517	12	14	-21.5	18	5223.67	5257.56	2002.97	0.383441	0.0328768	0.384044	1.37575	0.726876	0.37575	0.630141	31.7399	25.1298
32	2		2	2	irregular	1422	0.328769	1426.21	3.96577	0.0833571	2.84773	578	1116	1694	13.6369	38.1616	0.764395	0.51809	12	1	7	23	32	12	7	31	4.77245	3.28265	4.63739	0.453001	0.259259	4.51699	0.0547722	45	9	-40.5	13	15476	15540.9	5036.25	0.325424	0.0244299	0.212054	1.67694	0.596324	0.676941	1.33864	57.4833	51
33	2		2	2	regular	1231	0.504167	1289.1	3.96059	0.0836381	3.71591	477	1042	1519	11.0323	24.0312	1.29178	1.71272	10	1	6	18	32	9	5	31	3.69165	2.43713	3.50858	0.444347	0.238095	4.0646	0.0773551	33	6	-25.5	11	7729.83	7782.68	2872.83	0.371655	0.0283224	0.285012	1.51954	0.658093	0.519541	1.96959	39.1492	33.6587
34	2		2	2	irregular	1016	1.24148	1109.27	3.57765	0.104413	4.92067	391	870	1261	10.9575	30.8654	1.22925	1.4865	10	1	5	19	32	7	6	31	4.21191	2.88192	4.0542	0.507019	0.3	4.26913	0.0653283	23.5	6	-20.5	11	7826.15	7874.38	2709.15	0.346167	0.0313129	0.348376	1.42119	0.703638	0.421185	0.661407	32.7465	26.8206
35	2		2	2	irregular	1585	-0.547187	1490.42	3.59828	0.103293	2.21645	525.5	1227	1752.5	16.375	73.6677	0.246954	-1.13725	15	1	6	29	32	8	15	31	7.45208	6.0051	7.325	0.524152	0.454545	4.7839	0.0404167	2.5	6	-2	16	1012.33	1028.17	655.341	0.647361	0.0340443	0.411805	1.34411	0.743984	0.344114	1.45533	19.401	16.3411
36	2		2	2	irregular	1100.5	0.97308	1138.89	3.03113	0.134061	4.17422	262	989	1251	11.6739	27.283	0.697713	0.219014	11	1	6	19	32	9	7	31	4.22269	3.09303	4.13362	0.447437	0.304348	4.31639	0.0596884	14.5	6	-11.5	11	5468.04	5501	2065.43	0.377727	0.0328656	0.383784	1.37606	0.726712	0.376062	0.373793	31.0341	25.3337
37	2		2	2	irregular	1243	0.689276	1268	2.88862	0.141792	4.07279	229.25	1153.5	1382.75	11.8649	49.0358	0.922213	0.33218	10	1	5	22	32	9	9	31	5.5924	3.83222	5.32432	0.590193	0.391304	4.31355	0.0595325	2	7	-2	1	603.208	619.559	449.783	0.745651	0.035677	0.452249	1.30279	0.767584	0.302789	0.286887	16.1385	12.9826
38	1	2		3	irregular	1019	0.910161	1047.32	2.75969	0.148787	4.10206	198	930	1128	15.9286	17.9303	0.120363	2.34505	16	1	12	20	32	16	4	31	2.97522	1.76156	2.96258	0.265838	0.125	3.93914	0.0873941	13	15	-11	17	2420.49	2445.17	1161.97	0.480054	0.0344777	0.422356	1.33283	0.750285	0.332827	0.314	22.7468	18.208
39	1	2		3	regolare	696	0.893371	711.444	2.11201	0.183923	4.87024	121	640	761	12.6849	19.2663	0.667937	1.61383	12	1	8	18	32	12	5	31	3.30423	2.21107	3.26399	0.346029	0.2	4.10721	0.0725639	29	9	-31.5	13	10728.5	10793.8	3103.73	0.289297	0.0350057	0.435392	1.31939	0.757926	0.31939	0.494759	35.915	28.4927
40	1	2		3	regular	1244	-0.0697923	1232.45	3.78828	0.092986	2.22282	540.5	965.5	1506	17.0832	63.3641	0.0274995	-1.43481	17	1	7	27	32	27	15	31	7.19165	6.18698	7.18782	0.465963	0.428571	4.68249	0.0425246	25.5	7	-45	29	18037.6	18108.7	4498.26	0.249382	0.0337316	0.404275	1.35241	0.739422	0.352408	1.36708	42.8469	33.0475
41	1	2		3	regular	959	0.567959	968.099	2.16214	0.181204	3.55572	166	880.75	1046.75	9.13656	36.1355	1.3408	1.43893	7	1	3	18	32	6	7	31	4.64503	3.09727	4.35683	0.657937	0.411765	4.1646	0.0697665	7.5	2	-6.5	7	1927.1	1957.66	1074.27	0.557453	0.0308788	0.338784	1.43447	0.69712	0.434472	0.955791	23.7577	20.9641
42	1	2		3	regular	1077	1.29592	1207.71	3.51709	0.107698	4.07824	340	939	1279	12.902	52.9904	1.0181	0.305729	11	1	5	23	32	9	8	31	5.72587	3.8699	5.43137	0.564213	0.333333	4.34541	0.0586313	3	3	-2.5	11	879.134	894.761	581.388	0.661319	0.0353819	0.444799	1.31002	0.763346	0.310022	1.20734	18.3827	15.6211
43	1	2		2	regular	1471	0.231143	1512.86	4.15387	0.0731527	2.24436	726.5	1139.5	1866	9.16101	33.956	0.343633	-0.809414	9	1	2	17	32	2	10	31	5.05476	4.30727	5.04429	0.636084	0.555556	4.30613	0.0554921	164	1	-54.5	3	24421.3	24499.5	6632.63	0.271592	0.0255074	0.231171	1.62938	0.613731	0.62938	4.986	61.7849	49.5001
44	1	2		2	regular	1104	0.0966829	1130.83	3.40224	0.113928	1.78318	526	881	1407	7.85908	22.8732	0.94388	0.907925	7	1	3	14	32	3	7	31	3.97497	3.20732	3.94651	0.608543	0.466667	3.89242	0.0897391	243.5	2	-167.5	4	19495.4	19551.4	4754.18	0.243861	0.0335541	0.40003	1.35717	0.736825	0.357174	2.90068	41.9697	34.4385
[truncated: 45 more columns]
